# Supplementary material for: Using Step Trackers Among Older People Receiving Aged Care Services Is Feasible and Acceptable: A Mixed-Methods Study
Source: Healthcare (Basel). 2025 Dec 30;14(1):86. doi: 10.3390/healthcare14010086 (PMC12785936; doi:10.3390/healthcare14010086)
Supplement: Supplementary file 1 [file healthcare-14-00086-s001.zip]

Archive with 1 entries (1 files):
- healthcare-4030836-supplementary.pdf
